# Supplementary material for: Inhibiting ACSL1-Related Ferroptosis Restrains Murine Coronavirus Infection
Source: Viruses. 2021 Nov 28;13(12):2383. doi: 10.3390/v13122383 (PMC8708337; doi:10.3390/v13122383)
Supplement: Supplementary file 1 [file viruses-13-02383-s001.zip]

Archive with 2 entries (2 files):
- viruses-1478109-si.pdf
- Video S1.mp4
